# Supplementary material for: Effects of Maltodextrin–Fructose Supplementation on Inflammatory Biomarkers and Lipidomic Profile Following Endurance Running: A Randomized Placebo-Controlled Cross-Over Trial
Source: Nutrients. 2024 Sep 12;16(18):3078. doi: 10.3390/nu16183078 (PMC11434986; doi:10.3390/nu16183078)
Supplement: Supplementary file 1 [file nutrients-16-03078-s001.zip]

Archive with 1 entries (1 files):
- nutrients-3172868-supplementary.pdf
